# Supplementary material for: Selection and Validation of Reference Genes for Reverse-Transcription Quantitative PCR Analysis in Sclerotium rolfsii
Source: Int J Mol Sci. 2023 Oct 15;24(20):15198. doi: 10.3390/ijms242015198 (PMC10607518; doi:10.3390/ijms242015198)
Supplement: Supplementary file 1 [file ijms-24-15198-s001.zip]

Archive with 1 entries (1 files):
- ijms-2620527-supplementary.pdf
